# Supplementary material for: DNA methylation patterns associated with oxidative stress in an ageing population
Source: BMC Med Genomics. 2016 Nov 25;9:72. doi: 10.1186/s12920-016-0235-0 (PMC5123374; doi:10.1186/s12920-016-0235-0)
Supplement: Additional file 3: — Supplemental Tables. Table S1. Methylation sites associated with TGSH (FDR <0.05). Table S2. Methylation sites associated with GSH (FDR <0.05. Table S3. Methylation sites associated with GSSG (FDR <0.05). Table S4. Methylation sites associated with ratio of GSSG-to-GSH (FDR <0.05). Table S5. Methylation sites associated with levels of HCY (FDR <0.05). Table S6. Methylation sites associated with levels of oxLDL (FDR <0.05). Table S7. Methylation sites associated with levels of CD (FDR <0.05). Table S8: Methylation sites associated with BCD-LDL (FDR <0.05). (XLS 185 kb) [file 12920_2016_235_MOESM3_ESM.xls]

## Sheet: TOC
	Additional file 2: Supplemental Tables
	DNA methylation patterns associated with oxidative stress in an ageing population
	Table S1: Methylation sites associated with TGSH (FDR <0.05)
	Table S2: Methylation sites associated with GSH (FDR <0.05)
	Table S3: Methylation sites associated with GSSG (FDR <0.05)
	Table S4: Methylation sites associated with ratio of GSSG-to-GSH (FDR <0.05)
	Table S5: Methylation sites associated with levels of HCY (FDR <0.05)
	Table S6: Methylation sites associated with levels of oxLDL (FDR <0.05)
	Table S7: Methylation sites associated with levels of CD (FDR <0.05)
	Table S8: Methylation sites associated with BCD-LDL (FDR <0.05)

## Sheet: Table S1
Table S1: Methylation sites associated with TGSH (FDR <0.05)
CpG site	Chr	Position	Strand	CpG island info	Gene Property	Gene	Description	RegulomeDB score †	Pvalue	Qvalue	beta	SE
cg19054833	19	1383453	+	CGI	TSS1500	NDUFS7	NADH dehydrogenase (ubiquinone) Fe-S protein 7, 20kDa (NADH-coenzyme Q reductase)	4	1.77e-08	0.00714242	6.62e-06	1.18e-06
cg08637583	15	44828465	-	NShore	TSS1500; ncRNA	EIF3J; EIF3J-AS1	eukaryotic translation initiation factor 3, subunit J; EIF3J antisense RNA 1 (head to head)	3a	8.75e-08	0.0134583	7.14e-06	1.33e-06
cg07547695	2	111881075	+	SShore	5UTR	BCL2L11	BCL2-like 11 (apoptosis facilitator)	4	1e-07	0.0134583	-1.94e-05	3.64e-06
cg04352310	19	12472690	+	NShelf	Body	ZNF442	zinc finger protein 442	No Data	1.47e-07	0.0148097	1.45e-05	2.75e-06
cg13819319	14	104917395	-	--	--	intergenic	--	5	1.98e-07	0.0159624	1.07e-05	2.06e-06
cg00021933	1	86082316	+	SShore	--	intergenic	--	4	2.71e-07	0.0182237	-1.16e-05	2.25e-06
cg08008854	1	146643751	+	CGI	5UTR	PRKAB2	protein kinase AMP-activated non-catalytic subunit beta 2	3a	5.84e-07	0.0332166	2.49e-05	4.97e-06
cg05668807	3	134635534	-	--	Body	EPHB1	EPH receptor B1	5	7.12e-07	0.0332166	-1.71e-05	3.45e-06
cg26896255	1	171887300	-	--	Body	DNM3	dynamin 3	No Data	8.16e-07	0.0332166	5.96e-05	1.21e-05
cg22613799	1	43312134	-	NShore	TSS200	ZNF691	zinc finger protein 691	2b	8.95e-07	0.0332166	7.89e-06	1.61e-06
cg16260977	19	3761708	-	CGI	TSS1500; TSS200	MRPL54; APBA3	mitochondrial ribosomal protein L54; amyloid beta (A4) precursor protein-binding, family A, member 3	2a	9.07e-07	0.0332166	8.87e-06	1.81e-06
cg02049840	8	125551432	-	CGI	FirstExon; TSS200	NDUFB9; TATDN1	NADH dehydrogenase (ubiquinone) 1 beta subcomplex, 9, 22kDa; TatD DNase domain containing 1	2c	1.24e-06	0.0397242	8.63e-06	1.78e-06
cg14396800	9	95996796	-	--	Body	WNK2	WNK lysine deficient protein kinase 2	5	1.28e-06	0.0397242	-4.95e-05	1.02e-05
cg10272977	6	101674899	+	--	--	intergenic	--	4	1.61e-06	0.046323	2.72e-05	5.66e-06
cg24400517	7	139876520	+	CGI	Body	JHDM1D	lysine demethylase 7A	3a	1.84e-06	0.046323	1.66e-05	3.48e-06
cg04072156	3	148544962	-	--	TSS1500	CPB1	carboxypeptidase B1	6	1.91e-06	0.046323	2.39e-05	5.03e-06
cg02102644	17	35969361	+	CGI	FirstExon	SYNRG	synergin, gamma	2b	1.95e-06	0.046323	1.29e-05	2.71e-06
cg23244192	19	9879544	-	CGI	TSS200	ZNF846	zinc finger protein 846	2b	2.09e-06	0.0468699	4.67e-06	9.85e-07
† Regulome DB score definitions and supporting functional data. 2a (likely to affect binding): TF binding + matched TF motif + matched DNase Footprint + DNase peak, 2b (likely to affect binding): TF binding + any motif + DNase Footprint + DNase peak, 2c (likely to affect binding): TF binding + matched TF motif + DNase peak,
3a (less likely to affect binding): TF binding + any motif + DNase peak, 4 (minimal binding evidence): TF binding + DNase peak, 5 (minimal binding evidence): TF binding or DNase peak, 6 (minimal binding evidence): Other

## Sheet: Table S2
Table S1: Methylation sites associated with GSH (FDR <0.05)
CpG site	Chr	Position	Strand	CpG island info	Gene Property	Gene	Description	RegulomeDB score †	Pvalue	Qvalue	beta	SE
cg19054833	19	1383453	+	CGI	TSS1500	NDUFS7	NADH dehydrogenase (ubiquinone) Fe-S protein 7, 20kDa (NADH-coenzyme Q reductase)	4	5.15e-08	0.0159237	6.49e-06	1.19e-06
cg07547695	2	111881075	+	SShore	5UTR	BCL2L11	BCL2-like 11 (apoptosis facilitator)	4	8.18e-08	0.0159237	-1.98e-05	3.7e-06
cg08637583	15	44828465	-	NShore	TSS1500; ncRNA	EIF3J; EIF3J-AS1	eukaryotic translation initiation factor 3, subunit J; EIF3J antisense RNA 1 (head to head)	3a	1.35e-07	0.0159237	7.13e-06	1.35e-06
cg00021933	1	86082316	+	SShore	--	intergenic	--	4	1.88e-07	0.0159237	-1.19e-05	2.29e-06
cg26896255	1	171887300	-	--	Body	DNM3	dynamin 3	No Data	2.18e-07	0.0159237	6.35e-05	1.22e-05
cg13819319	14	104917395	-	--	--	intergenic	--	5	2.37e-07	0.0159237	1.08e-05	2.09e-06
cg04352310	19	12472690	+	NShelf	Body	ZNF442	zinc finger protein 442	No Data	3.35e-07	0.0193123	1.43e-05	2.79e-06
cg02049840	8	125551432	-	CGI	FirstExon; TSS200	NDUFB9; TATDN1	NADH dehydrogenase (ubiquinone) 1 beta subcomplex, 9, 22kDa; TatD DNase domain containing 1	2c	4.88e-07	0.0246462	9.07e-06	1.8e-06
cg05668807	3	134635534	-	--	Body	EPHB1	EPH receptor B1	5	6.32e-07	0.028331	-1.75e-05	3.51e-06
cg02892660	19	53935651	-	CGI	ncRNA; 5UTR	TPM3P9; ZNF761	tropomyosin 3 pseudogene 9; zinc finger protein 761	2b	9e-07	0.028331	2.24e-05	4.55e-06
cg14532755	4	1762460	+	NShelf	--	intergenic	--	5	9.03e-07	0.028331	-5.09e-05	1.04e-05
cg02102644	17	35969361	+	CGI	FirstExon	SYNRG	synergin, gamma	2b	9.49e-07	0.028331	1.35e-05	2.75e-06
cg05957736	3	111579326	+	SShore	5UTR/Body	PHLDB2	pleckstrin homology-like domain, family B, member 2	4	9.67e-07	0.028331	-2.87e-05	5.87e-06
cg04301682	4	76598670	-	CGI	TSS1500/TSS200	G3BP2	GTPase activating protein (SH3 domain) binding protein 2	2a	9.82e-07	0.028331	-1.4e-05	2.85e-06
cg10272977	6	101674899	+	--	--	intergenic	--	4	1.13e-06	0.030352	2.79e-05	5.73e-06
cg04865506	17	29422776	-	SShore	Body	NF1	neurofibromin 1	4	1.56e-06	0.0352601	-3.94e-05	8.21e-06
cg22613799	1	43312134	-	NShore	TSS200	ZNF691	zinc finger protein 691	2b	1.63e-06	0.0352601	7.82e-06	1.63e-06
cg26561267	11	75135383	-	NShore	Body	KLHL35	kelch like family member 35	3a	1.71e-06	0.0352601	2.42e-05	5.06e-06
cg03465880	1	1277465	+	--	Body	DVL1	dishevelled segment polarity protein 1	5	1.76e-06	0.0352601	-2.92e-06	6.11e-07
cg23244192	19	9879544	-	CGI	TSS200	ZNF846	zinc finger protein 846	2b	1.82e-06	0.0352601	4.76e-06	9.98e-07
cg08170869	6	26188969	+	NShore	3UTR	HIST1H4D	histone cluster 1, H4d	4	1.83e-06	0.0352601	9.52e-06	1.99e-06
cg08199727	2	11321920	-	--	3UTR	ROCK2	Rho-Associated, Coiled-Coil Containing Protein Kinase 2	5	1.95e-06	0.0354304	2.4e-05	5.04e-06
cg04813119	17	75181254	-	--	TSS200/Body	SEC14L1	SEC14-like 1 (S. cerevisiae)	5	2.02e-06	0.0354304	-2.21e-05	4.65e-06
cg05185311	16	84256194	-	CGI	Body	KCNG4	potassium voltage-gated channel, subfamily G, member 4	5	2.38e-06	0.0400279	1.09e-05	2.32e-06
cg16260977	19	3761708	-	CGI	TSS1500; TSS200	MRPL54; APBA3	mitochondrial ribosomal protein L54; amyloid beta (A4) precursor protein-binding, family A, member 3	2a	2.6e-06	0.0420713	8.6e-06	1.83e-06
† Regulome DB score definitions and supporting functional data. 2a (likely to affect binding): TF binding + matched TF motif + matched DNase Footprint + DNase peak, 2b (likely to affect binding): TF binding + any motif + DNase Footprint + DNase peak, 2c (likely to affect binding): TF binding + matched TF motif + DNase peak,
3a (less likely to affect binding): TF binding + any motif + DNase peak, 4 (minimal binding evidence): TF binding + DNase peak, 5 (minimal binding evidence): TF binding or DNase peak, 6 (minimal binding evidence): Other

## Sheet: Table S3
Table S3: Methylation sites associated with GSSG (FDR <0.05)
CpG site	Chr	Position	Strand	CpG island info	Gene Property	Gene	Description	RegulomeDB score †	Pvalue	Qvalue	beta	SE
cg23970891	7	1609835	-	CGI	TSS1500/TSS200; ncRNA	PSMG3; PSMG3-AS1	proteasome (prosome, macropain) assembly chaperone 3; PSMG3 antisense RNA 1 (head to head)	4	4.3332e-08	0.0197216	7.83454e-05	1.43052e-05
† Regulome DB score definitions and supporting functional data. 2a (likely to affect binding): TF binding + matched TF motif + matched DNase Footprint + DNase peak, 2b (likely to affect binding): TF binding + any motif + DNase Footprint + DNase peak, 2c (likely to affect binding): TF binding + matched TF motif + DNase peak,
3a (less likely to affect binding): TF binding + any motif + DNase peak, 4 (minimal binding evidence): TF binding + DNase peak, 5 (minimal binding evidence): TF binding or DNase peak, 6 (minimal binding evidence): Other

## Sheet: Table S4
Table S4: Methylation sites associated with ratio of GSSG-to-GSH (FDR <0.05)
CpG site	Chr	Position	Strand	CpG island info	Gene Property	Gene	Description	RegulomeDB score †	Pvalue	Qvalue	beta	SE
cg02892660	19	53935651	-	CGI	ncRNA; 5UTR	TPM3P9; ZNF761	tropomyosin 3 pseudogene 9; zinc finger protein 761	2b	2.62743e-08	0.00324653	-0.0886192	0.0159255
cg23970891	7	1609835	-	CGI	TSS1500/TSS200; ncRNA	PSMG3; PSMG3-AS1	proteasome (prosome, macropain) assembly chaperone 3; PSMG3 antisense RNA 1 (head to head)	4	3.03964e-08	0.00324653	0.0433244	0.0078215
cg19040702	17	22023833		--	3UTR	MTRNR2L1	MT-RNR2-Like 1	4	7.33656e-08	0.00626874	0.117972	0.0219167
cg13834017	9	132484151	+	SShore	Body	PRRX2	paired related homeobox 2	6	1.09589e-07	0.0078032	-0.0934361	0.017596
cg11842944	20	32378867		CGI	Body	ZNF341	Zinc Finger Protein 341	3a	1.37253e-07	0.00837687	-0.0220291	0.00418098
cg15609272	5	159894868		--	--	intergenic	--	4	1.88296e-07	0.0100556	0.0621119	0.0119204
cg26241416	6	44215763	-	SShore	5UTR	HSP90AB1	heat shock protein 90kDa alpha (cytosolic), class B member 1	4	2.12097e-07	0.0100682	0.0695553	0.0134059
cg25388447	19	13975628	-	NShore	--	intergenic	--	2c	2.76024e-07	0.0117925	0.12381	0.0240917
cg15351688	12	96350648	-	CGI	Body	AMDHD1	Amidohydrolase Domain Containing 1	3a	4.44647e-07	0.0147679	-0.0712177	0.0141059
cg10970776	11	61100608	+	CGI	TSS200; 5UTR	DAK; DDB1	dihydroxyacetone kinase 2 homolog (S. cerevisiae); damage-specific DNA binding protein 1, 127kDa	2a	4.44998e-07	0.0147679	0.0974558	0.0193034
cg02945296	10	104180866	+	CGI	5UTR; TSS1500	FBXL15; PSD	F-box and leucine-rich repeat protein 15; pleckstrin and Sec7 domain containing	2a	4.49369e-07	0.0147679	-0.0210181	0.00416467
cg02859511	7	1609828	-	CGI	TSS200; ncRNA	PSMG3; PSMG3-AS1	proteasome (prosome, macropain) assembly chaperone 3; PSMG3 antisense RNA 1 (head to head)	4	5.08335e-07	0.0155124	0.033694	0.00670775
cg24371383	10	95256104		NShore	TSS1500	CEP55	Centrosomal Protein 55kDa	4	5.62015e-07	0.0160072	0.137885	0.0275558
cg13215555	15	91475537	+	NShore	5UTR; Body	UNC45A; HDDC3	unc-45 homolog A (C. elegans); HD domain containing 3	3a	6.26733e-07	0.0167348	0.0469456	0.00942155
cg03654727	18	42643805		CGI	3UTR	SETBP1	SET Binding Protein 1	4	8.12153e-07	0.0204102	-0.0657208	0.0133242
cg05421564	8	53477218		NShore	Body	FAM150A	Family With Sequence Similarity 150, Member A	4	1.15103e-06	0.0273194	0.106953	0.0219891
cg14030882	14	61655919		--	--	intergenic	--	4	1.3276e-06	0.0286418	0.0766219	0.0158454
cg08021273	7	5464807	-	CGI	--	intergenic	--	2b	1.34125e-06	0.0286418	-0.0378103	0.00782248
cg04399631	3	12269362	-	--	--	intergenic	--	5	1.40787e-06	0.0286418	-0.122653	0.0254262
cg23828467	13	113992858	-	--	Body	GRTP1	growth hormone regulated TBC protein 1	3a	2.55747e-06	0.0481211	-0.0874859	0.0186002
cg20033071	12	32112939		SShore	5UTR	KIAA1551	Uncharacterised protein KIAA1551	4	2.59063e-06	0.0481211	0.0639585	0.0136057
† Regulome DB score definitions and supporting functional data. 2a (likely to affect binding): TF binding + matched TF motif + matched DNase Footprint + DNase peak, 2b (likely to affect binding): TF binding + any motif + DNase Footprint + DNase peak, 2c (likely to affect binding): TF binding + matched TF motif + DNase peak,
3a (less likely to affect binding): TF binding + any motif + DNase peak, 4 (minimal binding evidence): TF binding + DNase peak, 5 (minimal binding evidence): TF binding or DNase peak, 6 (minimal binding evidence): Other

## Sheet: Table S5
Table S5: Methylation sites associated with levels of HCY (FDR <0.05)
CpG site	Chr	Position	Strand	CpG island info	Gene Property	Gene	Description	RegulomeDB score †	Pvalue	Qvalue	beta	SE
cg10115873	22	41258407	+	--	Body/3UTR; TSS1500	XPNPEP3; DNAJB7	X-prolyl aminopeptidase (aminopeptidase P) 3, putative; DnaJ (Hsp40) homolog, subfamily B, member 7	5	3.72112e-10	0.000166584	-0.00126815	0.000202409
cg00044729	22	40290976	-	--	TSS1500	ENTHD1	ENTH domain containing 1	No Data	4.36101e-09	0.00097615	-0.00110014	0.000187421
cg07161625	16	88968683	-	NShore	Body/5UTR	CBFA2T3	core-binding factor, runt domain, alpha subunit 2; translocated to, 3	4	9.06945e-09	0.00119563	-0.00153019	0.000266245
cg01260820	14	100258773	-	NShore	TSS1500	EML1	echinoderm microtubule associated protein like 1	2b	1.06831e-08	0.00119563	-0.00127511	0.000222941
cg13796295	14	24807658	-	NShore	Body	RIPK3	receptor-interacting serine-threonine kinase 3	5	4.93751e-08	0.00377595	-0.00117412	0.000215294
cg17850539	1	203708912	+	--	3UTR/Body	ATP2B4	ATPase, Ca++ transporting, plasma membrane 4	5	5.06078e-08	0.00377595	-0.000822687	0.000150975
cg10578681	1	213223453	+	NShore	TSS1500	RPS6KC1	ribosomal protein S6 kinase, 52kDa, polypeptide 1	No Data	1.5191e-07	0.00971513	-0.00126127	0.000240232
cg25230917	3	66527285	-	--	Body	LRIG1	leucine-rich repeats and immunoglobulin-like domains 1	5	1.87656e-07	0.010501	-0.00117132	0.000224771
cg17173663	12	115135859	-	NShore	---	intergenic	---	2b	5.47461e-07	0.0272314	0.00163484	0.000326388
† Regulome DB score definitions and supporting functional data. 2a (likely to affect binding): TF binding + matched TF motif + matched DNase Footprint + DNase peak, 2b (likely to affect binding): TF binding + any motif + DNase Footprint + DNase peak, 2c (likely to affect binding): TF binding + matched TF motif + DNase peak,
3a (less likely to affect binding): TF binding + any motif + DNase peak, 4 (minimal binding evidence): TF binding + DNase peak, 5 (minimal binding evidence): TF binding or DNase peak, 6 (minimal binding evidence): Other

## Sheet: Table S6
Table S6: Methylation sites associated with levels of ln oxLDL (FDR <0.05)
CpG site	Chr	Position	Strand	CpG island info	Gene Property	Gene	Description	RegulomeDB score †	Pvalue	Qvalue	beta	SE
cg06650664	5	115870174	+	--	5UTR	SEMA6A	sema domain, transmembrane domain (TM), and cytoplasmic domain, (semaphorin) 6A	4	6.95075e-08	0.0314054	0.00926182	0.00171756
† Regulome DB score definitions and supporting functional data. 2a (likely to affect binding): TF binding + matched TF motif + matched DNase Footprint + DNase peak, 2b (likely to affect binding): TF binding + any motif + DNase Footprint + DNase peak, 2c (likely to affect binding): TF binding + matched TF motif + DNase peak,
3a (less likely to affect binding): TF binding + any motif + DNase peak, 4 (minimal binding evidence): TF binding + DNase peak, 5 (minimal binding evidence): TF binding or DNase peak, 6 (minimal binding evidence): Other

## Sheet: Table S7
Table S7: Methylation sites associated with levels of CD (FDR <0.05)
									Primary model				Secondary BMI-adjusted model
CpG site	Chr	Position	Strand	CGI_INFO	GeneProperty	Gene	Description	RegulomeDB score †	Pvalue	Qvalue	beta	SE	Pvalue	beta	SE
cg09899712	6	33267642	-	SShore	3UTR; TSS1500	TAPBP; RGL2	TAP Binding Protein (Tapasin); Ral Guanine Nucleotide Dissociation Stimulator-Like 2 (lncRNA)	4	8.73e-08	0.0397375	6.03e-05	1.13e-05	2.19288e-07	5.883e-05	1.135e-05
† Regulome DB score definitions and supporting functional data. 2a (likely to affect binding): TF binding + matched TF motif + matched DNase Footprint + DNase peak, 2b (likely to affect binding): TF binding + any motif + DNase Footprint + DNase peak, 2c (likely to affect binding): TF binding + matched TF motif + DNase peak,
3a (less likely to affect binding): TF binding + any motif + DNase peak, 4 (minimal binding evidence): TF binding + DNase peak, 5 (minimal binding evidence): TF binding or DNase peak, 6 (minimal binding evidence): Other

## Sheet: Table S8
Table S8: Methylation sites associated with BCD-LDL (FDR <0.05)
									Primary model				Secondary BMI-adjusted model
CpG site	Chr	Position	Strand	CGI_INFO	GeneProperty	Gene	Description	RegulomeDB score †	Pvalue	Qvalue	beta	SE	Pvalue	beta	SE
cg09822824	11	46867927	-	CGI	TSS200	CKAP5	cytoskeleton associated protein 5	2b	5.98025e-13	2.61624e-07	0.000966499	0.000134219	4.18262e-13	0.000976403	0.000134685
cg11133114	2	28614638	-	CGI	TSS1500	FOSL2	FOS-like antigen 2	4	9.13304e-12	1.99776e-06	0.000811345	0.000118974	7.27092e-12	0.000818227	0.00011941
cg21913519	7	209058	-	SShore	Body	FAM20C	family with sequence similarity 20, member C	5	2.77415e-11	4.04545e-06	-0.000657449	9.87444e-05	1.58651e-11	-0.00066717	9.89902e-05
cg05969038	7	213500	+	--	Body	FAM20C	family with sequence similarity 20, member C	5	5.20443e-09	0.000569208	-0.000633937	0.000108542	4.044e-09	-0.000640759	0.000108929
cg08496086	5	2176142	+	--	--	intergenic	--	5	1.4297e-07	0.0125093	-0.00100453	0.000190925	9.83244e-08	-0.001021	0.000191564
cg18894781	14	51955716	+	--	TSS200; ncRNA	FRMD6; FRMD6-AS2	FERM Domain Containing 6; FRMD6 Antisense RNA 2	2b	3.3085e-07	0.0241234	-0.000533815	0.000104568	4.21173e-07	-0.000531075	0.000104974
† Regulome DB score definitions and supporting functional data. 2a (likely to affect binding): TF binding + matched TF motif + matched DNase Footprint + DNase peak, 2b (likely to affect binding): TF binding + any motif + DNase Footprint + DNase peak, 2c (likely to affect binding): TF binding + matched TF motif + DNase peak,
3a (less likely to affect binding): TF binding + any motif + DNase peak, 4 (minimal binding evidence): TF binding + DNase peak, 5 (minimal binding evidence): TF binding or DNase peak, 6 (minimal binding evidence): Other
