# Supplementary material for: DNA methylation patterns associated with oxidative stress in an ageing population
Source: BMC Med Genomics. 2016 Nov 25;9:72. doi: 10.1186/s12920-016-0235-0 (PMC5123374; doi:10.1186/s12920-016-0235-0)
Supplement: Additional file 4: Figure S4. — Overview of the analysis of genetic associations of oxidative stress-associated DNA methylation. The diagram shaded in blue depicts the associations at the two instances where we observed an overlap across genotype-CpG (FDR < 0.05), genotype-phenotype (p < 0.001), and CpG-phenotype (FDR < 0.05). (XLSX 60 kb) [file 12920_2016_235_MOESM4_ESM.xlsx]

## Sheet: Table S14
Additional File 4
Table S14: Nominal significant associations (p-value <0.05) for significant meQTL SNPs in GWAS data from the CARDIOGRAMplusC4D and DIAGRAM consortia.
Disease	GWAS SNP	Effect allele	Chr	Position (b36)	P-value in GWAS data	Odds ratio	CpG site	Position (b37)	Strand	Gene Property	Gene Symbol	meQTL SNP	Effect allele	Position (b37)	Effect (beta) for GWAS SNP	SE for the effect (beta)	meQTL P-value for GWAS SNP	peak meQTL SNP	r2	Position (b37)	P-value peak meQTL SNP	Phenotype associated with CpG site	Direction of association to phenotype
CHD	rs726430	C	2	111647892	0.0477291	1.09997	cg07547695	111881075	+	5UTR	BCL2L11	rs726430	C	111931421	-0.00567875	0.00134339	2.36638e-05	rs72837815	0.556	111915068	1.7e-06	TGSH, GSH	-,-
CHD	rs17139825	C	5	115816552	0.0217805	0.879283	cg06650664	115870174	+	5UTR	SEMA6A	rs17139825	T	115788653	-0.00610504	0.00152921	6.54406e-05	rs2303752	0.541	115785512	1.41e-06	oxLDL	+
CHD	rs10077506	G	5	115828088	0.0125003	0.869466	cg06650664	115870174	+	5UTR	SEMA6A	rs10077506	A	115800189	-0.00610443	0.00152906	6.54406e-05	rs2303752	0.541	115785512	1.41e-06	oxLDL	+
CHD	rs17057846	G	5	159834891	0.0414048	1.10977	cg15609272	159894868		--	intergenic	rs17057846	A	159902313	0.0066334	0.00141595	2.8e-06	rs77701841	0.011	159989800	1.19e-07	GSSG/GSH	+
CHD	rs666462	C	6	44313005	0.0265834	1.10179	cg26241416	44215763	-	5UTR	HSP90AB1	rs666462	C	44205027	0.0111391	0.000922393	1.40946e-33	rs324128	0.252	44212311	3.46e-172	GSSG/GSH	+
CHD	rs6905285	T	6	44314372	0.0034407	1.15639	cg26241416	44215763	-	5UTR	HSP90AB1	rs6905285	T	44206394	0.0122657	0.000929239	8.80607e-40	rs324128	0.25	44212311	3.46e-172	GSSG/GSH	+
CHD	rs7758726	C	6	44417570	0.0040165	1.42626	cg26241416	44215763	-	5UTR	HSP90AB1	rs7758726	C	44309592	0.00454647	0.00111585	4.61247e-05	rs324128	0.022	44212311	3.46e-172	GSSG/GSH	+
CHD	rs7786461	C	7	240268	0.0062787	0.843212	cg05969038	213500	+	Body	FAM20C	rs7786461	G	145185	0.0113847	0.0019292	3.60676e-09	rs3814456	NA	149628	1.41e-13	BCD-LDL	-
CHD	rs7786461	C	7	240268	0.0062787	0.843212	cg21913519	209058	-	Body	FAM20C	rs7786461	G	145185	0.00908934	0.00176437	2.58252e-07	rs3814456	NA	149628	2.02e-10	BCD-LDL	-
CHD	rs10992689	C	9	95057572	0.0307372	1.07873	cg14396800	95996796	-	Body	WNK2	rs10992689	C	96017751	-0.00514159	0.00135103	0.000141	rs7032194	0.275	95993429	3.87e-05	TGSH	-
CHD	rs10821105	T	9	95088591	0.0417601	0.931158	cg14396800	95996796	-	Body	WNK2	rs10821105	A	96048770	-0.00514412	0.00133038	0.00011	rs7032194	0.275	95993429	3.87e-05	TGSH	-
CHD	rs2991377	C	9	95134764	0.0214801	1.08061	cg14396800	95996796	-	Body	WNK2	rs2991377	T	96094943	0.00483317	0.00125785	0.000122	rs7032194	0.222	95993429	3.87e-05	TGSH	-
CHD	rs10777751	C	12	94838483	0.019628	1.10818	cg15351688	96350648	-	Body	AMDHD1	rs10777751	T	96314352	0.00580245	0.00118462	9.67e-07	rs7486703	0.371	96337997	1.73e-27	GSSG/GSH	-
CHD	rs7955450	G	12	94861314	0.0305813	0.92945	cg15351688	96350648	-	Body	AMDHD1	rs7955450	G	96337183	0.0108863	0.00101269	5.94e-27	rs7486703	0.964	96337997	1.73e-27	GSSG/GSH	-
CHD	rs7486703	G	12	94862128	0.0318698	0.929978	cg15351688	96350648	-	Body	AMDHD1	rs7486703	G	96337997	0.0109673	0.00100963	1.73e-27	rs7486703	---	96337997	1.73e-27	GSSG/GSH	-
CHD	rs1354156	C	12	113619813	0.0198119	1.09916	cg17173663	115135859	-	---	intergenic	rs1354156	C	115135430	-0.00829031	0.00214311	0.00011	rs1463888	0.874	115136391	1.84e-05	HCY	+
T2D	rs726430	C	2	111647892	0.00327	0.9206	cg07547695	111881075	+	5UTR	BCL2L11	rs726430	C	111931421	-0.00567875	0.00134339	2.37e-05	rs72837815	0.556	111915068	1.7e-06	TGSH, GSH	-,-
T2D	rs16861015	C	3	150029011	0.0495	0.9539	cg04072156	148544962	-	TSS1500	CPB1	rs16861015	T	148546321	-0.0102615	0.00154806	3.39e-11	rs7615559	0.597	148544932	6.9e-22	TGSH	+
T2D	rs798727	C	4	1654935	0.0356	1.052	cg14532755	1762460	+	--	intergenic	rs798727	T	1685137	0.0220223	0.00348348	2.58e-10	rs13110202	0.773	1761205	1.36e-12	GSH	-
T2D	rs798726	C	4	1655009	0.0409	0.9567	cg14532755	1762460	+	--	intergenic	rs798726	C	1685211	0.0223153	0.00348957	1.61e-10	rs13110202	0.817	1761205	1.36e-12	GSH	-
T2D	rs811316	C	4	1659175	0.0321	0.9506	cg14532755	1762460	+	--	intergenic	rs811316	C	1689377	0.0217897	0.00343548	2.26e-10	rs13110202	0.817	1761205	1.36e-12	GSH	-
T2D	rs798719	C	4	1667981	0.0251	1.053	cg14532755	1762460	+	--	intergenic	rs798719	T	1698183	0.0213354	0.00337876	2.71e-10	rs13110202	0.909	1761205	1.36e-12	GSH	-
T2D	rs798756	C	4	1677245	0.0213	0.9485	cg14532755	1762460	+	--	intergenic	rs798756	C	1707447	0.0214783	0.00337728	2.02e-10	rs13110202	0.909	1761205	1.36e-12	GSH	-
T2D	rs798741	G	4	1682211	0.02	1.05	cg14532755	1762460	+	--	intergenic	rs798741	G	1712413	0.0217158	0.00339535	1.6e-10	rs13110202	0.909	1761205	1.36e-12	GSH	-
T2D	rs798744	C	4	1684482	0.0223	0.9489	cg14532755	1762460	+	--	intergenic	rs798744	A	1714684	0.022275	0.00341981	7.34e-11	rs13110202	0.909	1761205	1.36e-12	GSH	-
T2D	rs2236786	C	4	1689092	0.0207	1.0547	cg14532755	1762460	+	--	intergenic	rs2236786	C	1719294	-0.0217829	0.00344556	2.58e-10	rs13110202	0.909	1761205	1.36e-12	GSH	-
T2D	rs798751	G	4	1689370	0.0211	1.0545	cg14532755	1762460	+	--	intergenic	rs798751	G	1719572	0.0222643	0.00342069	7.58e-11	rs13110202	0.954	1761205	1.36e-12	GSH	-
T2D	rs798754	G	4	1690555	0.0174	1.0513	cg14532755	1762460	+	--	intergenic	rs798754	G	1720757	0.0221148	0.00341914	9.94e-11	rs13110202	0.909	1761205	1.36e-12	GSH	-
T2D	rs798755	G	4	1690622	0.0214	1.0543	cg14532755	1762460	+	--	intergenic	rs798755	G	1720824	0.0221923	0.00341939	8.58e-11	rs13110202	0.909	1761205	1.36e-12	GSH	-
T2D	rs1665364	C	4	1697004	0.0157	1.0523	cg14532755	1762460	+	--	intergenic	rs1665364	T	1727206	0.0224063	0.00342647	6.19e-11	rs13110202	0.909	1761205	1.36e-12	GSH	-
T2D	rs798766	C	4	1704037	0.0326	0.9552	cg14532755	1762460	+	--	intergenic	rs798766	C	1734239	0.0219987	0.00340976	1.11e-10	rs13110202	0.909	1761205	1.36e-12	GSH	-
T2D	rs3752749	C	4	1707060	0.0149	0.9454	cg14532755	1762460	+	--	intergenic	rs3752749	C	1737262	0.0219768	0.00340547	1.09e-10	rs13110202	0.909	1761205	1.36e-12	GSH	-
T2D	rs8389	T	4	1716642	0.0149	1.058	cg14532755	1762460	+	--	intergenic	rs8389	T	1746844	0.0216023	0.00340711	2.29e-10	rs13110202	0.741	1761205	1.36e-12	GSH	-
T2D	rs744658	C	4	1724872	0.0473	1.0475	cg14532755	1762460	+	--	intergenic	rs744658	T	1755074	0.0222128	0.00346366	1.43e-10	rs13110202	0.819	1761205	1.36e-12	GSH	-
T2D	rs732754	G	4	1732085	0.0126	1.0608	cg14532755	1762460	+	--	intergenic	rs732754	G	1762287	0.0224971	0.00367557	9.32e-10	rs13110202	0.817	1761205	1.36e-12	GSH	-
T2D	rs12782691	C	10	95147717	0.0301	1.0987	cg24371383	95256104		TSS1500	CEP55	rs12782691	C	95157727	0.0182045	0.00429375	2.24e-05	rs1880264	0.067	95256144	1.79e-140	GSSG/GSH	+
